# Supplementary material for: Ultrastructure and 3D reconstruction of a diplonemid protist (Diplonemea) and its novel membranous organelle
Source: mBio. 2023 Sep 22;14(5):e01921-23. doi: 10.1128/mbio.01921-23 (PMC10653844; doi:10.1128/mbio.01921-23)
Supplement: Table S1 — 18S rRNA similarity values among representatives of Diplonemidae and Hemistasiidae relevant for this study. [file mbio.01921-23-s0002.xlsx]

## Sheet: Sheet1
	Diplonema ambulator	Diplonema sp. ATCC50225 AY425011	Diplonema aggregatum	Diplonema aggregatum	Metadiplonema sp. ATCC50232 AY425012	Paradiplonema papillatum ATCC50162	Rhynchopus euleeides AY425013	Rhynchopus euleeides AF380997	Diplonemidae isolate YPF1616	Rhynchopus sp. SH2004I AY490209	Rhynchopus humris	Flectonema neradi	Rhynchopus sp. ATCC 50229 AY425014	Diplonemida sp. isolate YPF1523 MF422198	Lacrimia lanifica	Lacrimia vacuolata sp. nov.	Sulcionema specki	Hemistasia phaeocysticola	Artemidia motanka	Namystinia karyoxenos
Diplonema ambulator		95.9	94.8	93.5	83.9	86.8	85.0	86.8	85.2	85.1	85.8	86.5	83.9	84.8	86.6	86.8	83.7	75.5	79.1	75.4
Diplonema sp. ATCC50225 AY425011	95.9		95.4	94.3	84.5	87.2	85.5	87.3	85.7	85.3	86.2	86.9	83.1	85.2	86.6	86.7	84.6	76.1	79.6	75.3
Diplonema aggregatum	94.8	95.4		93.8	83.4	86.3	84.8	86.5	84.9	84.9	85.4	85.6	82.7	84.7	86.9	86.7	83.8	75.2	79.0	75.0
Diplonema japonicum	93.5	94.3	93.8		83.9	86.5	84.7	86.4	85.5	85.0	85.7	86.7	82.5	85.3	86.8	86.6	84.5	75.5	79.4	75.2
Metadiplonema sp. ATCC50232 AY425012	83.9	84.5	83.4	83.9		83.6	80.0	81.4	81.0	80.7	80.2	80.9	78.3	80.4	80.7	81.4	79.0	70.9	74.8	70.5
Paradiplonema papillatum ATCC50162	86.8	87.2	86.3	86.5	83.6		82.2	83.9	83.3	83.2	83.5	83.9	82.3	82.8	83.9	84.2	81.7	73.6	77.1	73.2
Rhynchopus euleeides AY425013	85.0	85.5	84.8	84.7	80.0	82.2		97.7	89.1	87.8	87.0	82.7	83.7	83.0	83.1	83.7	80.8	72.8	75.7	72.6
Rhynchopus euleeides AF380997	86.8	87.3	86.5	86.4	81.4	83.9	97.7		90.8	89.6	88.1	84.3	85.2	84.8	84.8	85.5	82.5	74.3	77.4	74.0
Diplonemidae isolate YPF1616	85.2	85.7	84.9	85.5	81.0	83.3	89.1	90.8		88.6	86.3	83.6	85.7	82.9	83.1	83.9	81.2	73.0	76.6	73.1
Rhynchopus sp. SH2004I AY490209	85.1	85.3	84.9	85.0	80.7	83.2	87.8	89.6	88.6		86.6	83.6	85.9	83.4	83.6	83.3	80.8	72.7	76.1	72.4
Rhynchopus humris	85.8	86.2	85.4	85.7	80.2	83.5	87.0	88.1	86.3	86.6		83.1	82.7	82.7	83.5	83.5	80.9	74.1	76.9	72.5
Flectonema neradi	86.5	86.9	85.6	86.7	80.9	83.9	82.7	84.3	83.6	83.6	83.1		81.0	83.2	84.0	84.2	82.7	74.5	77.9	73.6
Rhynchopus sp. ATCC 50229 AY425014	83.9	83.1	82.7	82.5	78.3	82.3	83.7	85.2	85.7	85.9	82.7	81.0		80.5	81.3	80.8	79.1	72.1	75.7	72.0
Diplonemida sp. isolate YPF1523 MF422198	84.8	85.2	84.7	85.3	80.4	82.8	83.0	84.8	82.9	83.4	82.7	83.2	80.5		90.5	92.1	82.0	73.7	76.7	73.2
Lacrimia lanifica	86.6	86.6	86.9	86.8	80.7	83.9	83.1	84.8	83.1	83.6	83.5	84.0	81.3	90.5		92.8	83.1	74.0	77.4	73.2
Lacrimia vacuolata sp. nov.	86.8	86.7	86.7	86.6	81.4	84.2	83.7	85.5	83.9	83.3	83.5	84.2	80.8	92.1	92.8		83.1	74.1	76.9	73.7
Sulcionema specki	83.7	84.6	83.8	84.5	79.0	81.7	80.8	82.5	81.2	80.8	80.9	82.7	79.1	82.0	83.1	83.1		74.8	77.8	74.9
Hemistasia phaeocysticola	75.5	76.1	75.2	75.5	70.9	73.6	72.8	74.3	73.0	72.7	74.1	74.5	72.1	73.7	74.0	74.1	74.8		78.7	73.5
Artemidia motanka	79.1	79.6	79.0	79.4	74.8	77.1	75.7	77.4	76.6	76.1	76.9	77.9	75.7	76.7	77.4	76.9	77.8	78.7		75.8
Namystinia karyoxenos	75.4	75.3	75.0	75.2	70.5	73.2	72.6	74.0	73.1	72.4	72.5	73.6	72.0	73.2	73.2	73.7	74.9	73.5	75.8
Table S1. 18S rRNA similarity values among representatives of Diplonemidae and Hemistasiidae relevant for this study
